# Supplementary material for: Behavioural challenges of minorities: Social identity and role models
Source: PLoS One. 2019 Jul 26;14(7):e0220010. doi: 10.1371/journal.pone.0220010 (PMC6660091; doi:10.1371/journal.pone.0220010)
Supplement: S1 Dataset — (XLSX) [file pone.0220010.s007.xlsx]

## Sheet: data
age	age_dummy	employed	father_edu	gender	hh_income	married	example_1	example_2	guess_1min	puzzles_correct	q_1	q_2	q_3	q_4	q_5	q_6	q_7	q_8	quiz	quiz1	quiz2	quiz3	quiz4	quiz5	quiz6	actual_RM	rel_conf	school	Treatment
15	_15-more	0	no	female	300	0	4	8	70	28		1		1	1				0	0	0	0	0	0	0		1	2	C_no-identity
10	_8-14	0	no	male	300	0	4	8	100	21		2		2	3				0	0	0	0	0	0	0		1	1	C_no-identity
13	_8-14	0	no	female	300	0	4	8	50	21		2		1	3				0	0	0	0	0	0	0		5	2	C_no-identity
16	_15-more	0	no	female	300	0	4	8	50	19		1		1	1				0	0	0	0	0	0	0		1	2	C_no-identity
13	_8-14	0	primary	female	400	1	4	8	24	36		1		1	2				0	0	0	0	0	0	0		3	1	C_no-identity
14	_8-14	0	primary	male	400	1	4	8	15	37		1		2	2				0	0	0	0	0	0	0		1	2	C_no-identity
9	_8-14	0	primary	female	600	0	4	8	20	9		1		2	2				0	0	0	0	0	0	0		1	2	C_no-identity
15	_15-more	1	primary	male	500	1	4	8	30	39		1		2	2				0	0	0	0	0	0	0		1	2	C_no-identity
13	_8-14	1	primary	female	500	1	4	8	10	21		2		2	2				0	0	0	0	0	0	0		2	2	C_no-identity
15	_15-more	1	primary	male	300	0	4	8	4	21		1		2	2				0	0	0	0	0	0	0		1	2	C_no-identity
12	_8-14	0	no	female	500	0	4	8	4	22		2		2	2				0	0	0	0	0	0	0		3	2	C_no-identity
16	_15-more	0	no	male	500	0	4	7	4	10		1		2	1				0	0	0	0	0	0	0		4	2	C_no-identity
11	_8-14	0	primary	female	300	1	4	8	7	21		1		2	2				0	0	0	0	0	0	0		2	1	C_no-identity
17	_15-more	0	primary	female	300	1	4	8	7	38		1		2	1				0	0	0	0	0	0	0		1	3	C_no-identity
13	_8-14	0	primary	male	400	0	4	8	5	7		1		2	2				0	0	0	0	0	0	0		1	2	C_no-identity
15	_15-more	0	primary	male	400	0	4	8	3	24		2		2	2				0	0	0	0	0	0	0		1	2	C_no-identity
12	_8-14	0	primary	female	400	0	4	8	20	16		1		2	2				0	0	0	0	0	0	0		1	2	C_no-identity
13	_8-14	0	primary	male	300	0	4	8	5	18		1		2	2				0	0	0	0	0	0	0		2	2	C_no-identity
15	_15-more	0	primary	female	300	0	4	8	5	28		1		2	2				0	0	0	0	0	0	0		1	1	C_no-identity
11	_8-14	0	primary	female	300	1	4	8	10	31		2		2	2				0	0	0	0	0	0	0		1	1	C_no-identity
9	_8-14	0	primary	female	700	1	4	8	10	28		2		1	2				0	0	0	0	0	0	0		1	1	C_no-identity
13	_8-14	0	primary	female	400	1	4	8	2	38		2		2	2				0	0	0	0	0	0	0		2	1	C_no-identity
13	_8-14	1	higher	male	300	1	4	8	20	35		1		2	2				0	0	0	0	0	0	0		5	1	C_no-identity
16	_15-more	1	higher	male	300	1	4	8	40	33		1		2	2				0	0	0	0	0	0	0		2	1	C_no-identity
10	_8-14	0	higher	male	300	0	4	8	30	19		2		1	3				0	0	0	0	0	0	0		1	1	C_no-identity
14	_8-14	0	higher	female	300	0	4	8	10	29		2		2	2				0	0	0	0	0	0	0		3	1	C_no-identity
17	_15-more	0	primary	female	500	1	4	8	10	18		1		2	2				0	0	0	0	0	0	0		3	3	C_no-identity
14	_8-14	0	primary	male	500	1	4	8	10	11		1		2	2				0	0	0	0	0	0	0		2	1	C_no-identity
12	_8-14	0	primary	female	500	1	4	8	10	12		1		1	1				0	0	0	0	0	0	0		1	1	C_no-identity
12	_8-14	0	primary	male	500	1	4	8	50	10		1		1	2				0	0	0	0	0	0	0		3	1	C_no-identity
17	_15-more	0	higher	male	600	1	4	8	15	38		2		2	2				0	0	0	0	0	0	0		1	3	C_no-identity
13	_8-14	0	primary	male	400	1	4	8	32	36		1		1	2				0	0	0	0	0	0	0		2	1	C_no-identity
15	_15-more	0	primary	male	400	1	4	8	5	35		2		2	2				0	0	0	0	0	0	0		2	1	C_no-identity
13	_8-14	1	no	female	700	0	4	8	10	39		1		2	2				0	0	0	0	0	0	0		2	2	C_no-identity
18	_15-more	1	no	female	700	0	4	8	12	39		2		2	2				0	0	0	0	0	0	0		2	3	C_no-identity
15	_15-more	0	no	male	300	0	4	8	10	30		2		1	2				0	0	0	0	0	0	0		2	2	C_no-identity
9	_8-14	0	no	male	300	0	4	8	5	20		1		1	3				0	0	0	0	0	0	0		4	1	C_no-identity
14	_8-14	1	primary	female	300	1	4	8	20	38		2		2	2				0	0	0	0	0	0	0		3	1	C_no-identity
16	_15-more	0	no	female	300	1	4	8	1	33		2		2					0	0	0	0	0	0	0		1	3	C_no-identity
15	_15-more	0	no	female	300	1	4	8	20	37		2		2	3				0	0	0	0	0	0	0		1	1	C_no-identity
12	_8-14	0	primary	female	400	1	4	7	7	22		1		2	2				0	0	0	0	0	0	0		3	1	C_no-identity
13	_8-14	0	primary	female	400	1	4	8	6	35		2		2	2				0	0	0	0	0	0	0		3	1	C_no-identity
11	_8-14	1	primary	male	400	1	4	8	6	32		2		2	2				0	0	0	0	0	0	0		2	1	C_no-identity
16	_15-more	1	primary	female	400	1	4	6	6	3		1		2	2				0	0	0	0	0	0	0		3	1	C_no-identity
10	_8-14	0	primary	male	175	1	4	8	20	36		2		1	2				0	0	0	0	0	0	0		2	1	C_no-identity
11	_8-14	1	primary	female	300	1	4	8	20	40		2		1	1				0	0	0	0	0	0	0		1	1	C_no-identity
12	_8-14	1	primary	female	25	1	4	8	20	36		2		1	2				0	0	0	0	0	0	0		1	1	C_no-identity
13	_8-14	1	primary	female	300	0	4	8	1	31		1		2	2				0	0	0	0	0	0	0		3	2	C_no-identity
14	_8-14	1	primary	female	400	1	4	8	3	31		2		2	2				0	0	0	0	0	0	0		3	1	C_no-identity
13	_8-14	1	primary	female	400	1	4	8	3	32		2		2	2				0	0	0	0	0	0	0		3	1	C_no-identity
15	_15-more	1	primary	female	400	1	4	8	3	19		2		1	2				0	0	0	0	0	0	0		3	1	C_no-identity
13	_8-14	1	no	male	300	1	4	8	2	25		2		1	2				0	0	0	0	0	0	0		2	1	C_no-identity
15	_15-more	1	primary	female	300	1	4	8	10	36		2		2	2				0	0	0	0	0	0	0		3	1	C_no-identity
13	_8-14	1	primary	female	300	1	4	8	15	41		2		2	2				0	0	0	0	0	0	0		3	1	C_no-identity
11	_8-14	1	primary	female	400	1	4	8	10	28		2		2	2				0	0	0	0	0	0	0		3	1	C_no-identity
13	_8-14	1	no	male	300	1	4	8	50	38		1		2	2				0	0	0	0	0	0	0		3	1	C_no-identity
12	_8-14	1	primary	male	300	1	4	8	15	31		2		2	2				0	0	0	0	0	0	0		2	1	C_no-identity
11	_8-14	1	higher	female	400	1	4	8	50	27		2		1	2				0	0	0	0	0	0	0		3	1	C_no-identity
11	_8-14	0		female	400	0	4	8	50	21		2		2	2				0	0	0	0	0	0	0		3	1	C_no-identity
11	_8-14	1	primary	male	400	1	4	8	1	29		2		2	1				0	0	0	0	0	0	0		3	1	C_no-identity
12	_8-14	1	higher	female	300	1	4	8	50	25		2		2	3				0	0	0	0	0	0	0		3	1	C_no-identity
14	_8-14	1	higher	male	500	1	4	8	50	27		2		1	2				0	0	0	0	0	0	0		2	1	C_no-identity
10	_8-14	0	higher	female	300	1	4	8	100	18		2		2	2				0	0	0	0	0	0	0		3	1	C_no-identity
17	_15-more	0	primary	female	300	1	4	8	10	42		1		2	2				0	0	0	0	0	0	0		2	3	C_no-identity
12	_8-14	0	primary	male	300	1	4	8	19	31		1		1	2				0	0	0	0	0	0	0		1	1	C_no-identity
12	_8-14	0	higher	female	1200	1	4	8	12	38		2		2	2				0	0	0	0	0	0	0		3	1	C_no-identity
14	_8-14	0	higher	male	1200	1	4	8	10	40		2		2	2				0	0	0	0	0	0	0		1	1	C_no-identity
12	_8-14	0	higher	female	400	1	4	8	18	21		1		2	2				0	0	0	0	0	0	0		2	1	C_no-identity
10	_8-14	0	higher	male	400	1	4	8	8	13		1		2	2				0	0	0	0	0	0	0		3	1	C_no-identity
13	_8-14	1	primary	female	600	1	4	8	10	23		2		2	2				0	0	0	0	0	0	0		3	1	C_no-identity
17	_15-more	1	primary	male	600	1	4	8	7	24		2		2	2				0	0	0	0	0	0	0		2	3	C_no-identity
11	_8-14	0	primary	female	400	0	4	8	4	14		2		1	2				0	0	0	0	0	0	0		1	1	C_no-identity
10	_8-14	0	primary	male	400	0	4	7	4	16		2		1	2				0	0	0	0	0	0	0		1	2	C_no-identity
11	_8-14	0	primary	male	1200	0	4	8	4	34		2		2	2				0	0	0	0	0	0	0		2	1	C_no-identity
12	_8-14	0	primary	male	1200	0	4	8	4	36		1		2	1				0	0	0	0	0	0	0		2	2	C_no-identity
14	_8-14	1	primary	female	300	0	4	8	8	43		2		1	2				0	0	0	0	0	0	0		3	1	C_no-identity
13	_8-14	1	primary	female	300	0	4	8	10	36		2		1	2				0	0	0	0	0	0	0		3	1	C_no-identity
14	_8-14	1	primary	female	300	1	4	8	2	33		2		2	2				0	0	0	0	0	0	0		3	1	C_no-identity
16	_15-more	0	no	female	300	1	4	8	13	33		2		2	2				0	0	0	0	0	0	0		3	3	C_no-identity
16	_15-more	1	higher	female	800	0	4	8	6	35		2		2	2				0	0	0	0	0	0	0		1	3	C_no-identity
17	_15-more	0	no	male		1	4	8	1	23		2		2	2				0	0	0	0	0	0	0		5	3	C_no-identity
13	_8-14	0	no	female		1	4	8	30	27		1		1	1				0	0	0	0	0	0	0		3	1	C_no-identity
11	_8-14	0	no	female		1	4	7	20	15		1		2	3				0	0	0	0	0	0	0		4	1	C_no-identity
17	_15-more	0	no	female		1	4	8	20	26		1		2	2				0	0	0	0	0	0	0		3	3	C_no-identity
19	_15-more	0	no	male		1	4	8	40	36		2		2	2				0	0	0	0	0	0	0		3	3	C_no-identity
9	_8-14	1	primary	female	175	1	4	8	10	19		1		2	3				0	0	0	0	0	0	0		2	2	C_no-identity
14	_8-14	1	primary	male	175	1	4	8	5	33		1		2	2				0	0	0	0	0	0	0		1	1	C_no-identity
10	_8-14	0	higher	male	175	1	3	7	2	19		1		1	3				0	0	0	0	0	0	0		4	1	C_no-identity
17	_15-more	0	primary	male	600	0	4	8	30	49		2		2	2				0	0	0	0	0	0	0		1	3	C_no-identity
11	_8-14	0	higher	female	500	1	4	8	2	34		2		2	2				0	0	0	0	0	0	0		3	1	C_no-identity
12	_8-14	0	higher	male	500	1	4	8	5	21		2		2	2				0	0	0	0	0	0	0		1	2	C_no-identity
19	_15-more	1	no	female	175	1	4	8	3	26		2		2	2				0	0	0	0	0	0	0		3	3	C_no-identity
10	_8-14	0	primary	female	400	1	4	8	10	12		1		2	3	1	Roma	2	0	0	0	0	0	0	0		1	2	T1_R-salient
11	_8-14	0	primary	female	400	1	4	8	7	26		1		2	2	2	Roma	2	0	0	0	0	0	0	0		1	2	T1_R-salient
15	_15-more	1	primary	male	600	1	4	8	20	34		1		2	2	1	Roma	1	0	0	0	0	0	0	0		1	3	T1_R-salient
14	_8-14	1	primary	female	600	1	4	8	10	29		1		2	2		Roma	2	0	0	0	0	0	0	0		1	2	T1_R-salient
10	_8-14	1	primary	female	175	1	4	8	6	34		1		2	2	1	Roma	2	0	0	0	0	0	0	0		1	1	T1_R-salient
11	_8-14	0	primary	female	300	1	3	8	5	22		1		2	2	2	Roma	1	0	0	0	0	0	0	0		3	2	T1_R-salient
14	_8-14	0	primary	female	300	1	4	8	4	24		2		1	2	1	Roma	2	0	0	0	0	0	0	0		5	1	T1_R-salient
14	_8-14	1	primary	male	400	0	4	9	5	5		2		1	3			1	0	0	0	0	0	0	0		2	2	T1_R-salient
15	_15-more	0	higher	male	175	0	4	8	5	23		1		1	2	1	Mother	1	0	0	0	0	0	0	0		1	1	T1_R-salient
16	_15-more	0	primary	female	500	0	4	8	5	24		1		2	2	2	Roma	2	0	0	0	0	0	0	0		3	3	T1_R-salient
15	_15-more	0	primary	female	500	0	4	8	5	35		2		2	2	2	Roma	2	0	0	0	0	0	0	0		3	1	T1_R-salient
10	_8-14	1	primary	female	700	1	4	7	4	26		1		2	3	1	Roma	2	0	0	0	0	0	0	0		3	1	T1_R-salient
12	_8-14	0	primary	male	400	1	4	8	3	26		2		2	1	1	Roma	2	0	0	0	0	0	0	0		2	2	T1_R-salient
15	_15-more	0	primary	male	400	1	4	8	6	31		1		1	1	2	Slovak	2	0	0	0	0	0	0	0		2	1	T1_R-salient
11	_8-14	1	primary	female	300	1	4	8	3	41		2		2	2	1	Roma	2	0	0	0	0	0	0	0		3	1	T1_R-salient
16	_15-more	1	primary	female	300	1	4	8	10	28		2		2	2	1	Roma	2	0	0	0	0	0	0	0		3	3	T1_R-salient
13	_8-14	1	primary	male	300	1	4	8	10	38		2		1	2	1	Roma	2	0	0	0	0	0	0	0		1	1	T1_R-salient
11	_8-14	1	primary	male	300	1	4	8	10	39		2		2	2	2	Roma	2	0	0	0	0	0	0	0		1	1	T1_R-salient
11	_8-14	1	primary	male	400	0	4	8	3	35		1		1	2	1	Roma	2	0	0	0	0	0	0	0		2	1	T1_R-salient
15	_15-more	1	primary	male	400	0	4	8	2	17		1		1	2	2	Roma	1	0	0	0	0	0	0	0		2	1	T1_R-salient
17	_15-more	0	primary	female	400	0	4	8	5	20		2		2	2	2	Roma	2	0	0	0	0	0	0	0		2	3	T1_R-salient
15	_15-more	0	primary	female	400	0	4	8	3	21		1		2	2	2	Roma	1	0	0	0	0	0	0	0		3	3	T1_R-salient
13	_8-14	0	primary	male	400	0	4	8	10	25		2		2	2	1	Roma	1	0	0	0	0	0	0	0		2	1	T1_R-salient
10	_8-14	0	primary	female	400	0	4	8	4	14		1		1	1	1	Roma	1	0	0	0	0	0	0	0		3	1	T1_R-salient
13	_8-14	1	primary	male	500	0	4	8	16	36		2		2	2	2	Roma	1	0	0	0	0	0	0	0		3	1	T1_R-salient
11	_8-14	1	primary	female	500	0	4	8	15	21		2		1	3	1	Roma	2	0	0	0	0	0	0	0		2	1	T1_R-salient
9	_8-14	1	higher	male	175	1	4	8	3	22		2		1	3	1	Roma	2	0	0	0	0	0	0	0		3	1	T1_R-salient
10	_8-14	1	higher	female	175	1	4	8	30	21		2		1	3	1	Roma	1	0	0	0	0	0	0	0		3	1	T1_R-salient
11	_8-14	1	primary	male	300	1	4	8	90	19		1		1	2	1	Roma	1	0	0	0	0	0	0	0		3	1	T1_R-salient
16	_15-more	1	primary	female	300	1	4	8	80	24		2		2	1	1	Roma	2	0	0	0	0	0	0	0		3	3	T1_R-salient
14	_8-14	1	higher	female	800	1	4	8	20	33		2		2	2	2	Roma	2	0	0	0	0	0	0	0		3	1	T1_R-salient
10	_8-14	1	higher	female	800	1	4	8	11	26		2		2	2	2	Roma	1	0	0	0	0	0	0	0		3	1	T1_R-salient
11	_8-14	0	primary	male	300	1	4	8	11	31		2		2	2	1	Belgian	2	0	0	0	0	0	0	0		3	1	T1_R-salient
10	_8-14	0	primary	male	300	1	4	8	20	19		2		2	2	1	Roma	2	0	0	0	0	0	0	0		3	1	T1_R-salient
12	_8-14	1	primary	male	300	1	4	8	3	35		2		2	2	1	Roma	1	0	0	0	0	0	0	0		2	1	T1_R-salient
14	_8-14	1	primary	male	300	1	4	8	2	37		2		2	2	1	Roma	2	0	0	0	0	0	0	0		2	1	T1_R-salient
11	_8-14	0	primary	female	600	1	4	8	3	20		2		2	2	1	Roma	2	0	0	0	0	0	0	0		3	1	T1_R-salient
11	_8-14	0	primary	female	600	1	4	8	20	22		1		2	2	1	Slovak	1	0	0	0	0	0	0	0		3	1	T1_R-salient
11	_8-14	1	primary	female	300	0	4	8	8	31		2		1	3	1	Roma	2	0	0	0	0	0	0	0		2	1	T1_R-salient
12	_8-14	1	primary	female	300	0	4	8	2	32		2		2	2	2	Roma	2	0	0	0	0	0	0	0		3	1	T1_R-salient
14	_8-14	0	no	male	125	0	4	7	10	19		2		1	2	2	Roma	2	0	0	0	0	0	0	0		2	1	T1_R-salient
12	_8-14	0	no	female	300	1	4	8	4	29		1		1	2	1	Roma	2	0	0	0	0	0	0	0		3	1	T1_R-salient
14	_8-14	0	primary	female	500	0	4	8	6	40		2		2	3	1	Roma	1	0	0	0	0	0	0	0		2	1	T1_R-salient
16	_15-more	0	primary	male	500	0	4	8	5	0		2		2	3	1	Roma	1	0	0	0	0	0	0	0		1	1	T1_R-salient
14	_8-14	0	primary	female	300	0	4	8	10	40		1		2	3	1	Roma	1	0	0	0	0	0	0	0		2	1	T1_R-salient
11	_8-14	0	primary	female	300	0	4	8	10	39		2		2	3	1	Roma	2	0	0	0	0	0	0	0		2	1	T1_R-salient
13	_8-14	0	primary	male	500	1	4	8	8	19		1		2	1	1	Roma	1	0	0	0	0	0	0	0		3	1	T1_R-salient
10	_8-14	0	primary	male	500	1	4	8	7	25		1		1	1	1	Roma	1	0	0	0	0	0	0	0		3	1	T1_R-salient
14	_8-14	0	no	male	500	1	4	7	8	12		2		1	1	1	Roma	1	0	0	0	0	0	0	0		3	2	T1_R-salient
11	_8-14	0	no	female	500	1	4	7	4	22		1		1	2	1	Slovak	1	0	0	0	0	0	0	0		3	1	T1_R-salient
10	_8-14	1	primary	male	500	1	4	8	10	23		2		1	2	2	Slovak	1	0	0	0	0	0	0	0		5	1	T1_R-salient
19	_15-more	1	primary	male	500	1	4	8	10	19		2		2	2	2	Slovak	1	0	0	0	0	0	0	0		3	3	T1_R-salient
17	_15-more	0	no	female	700	1	4	8	10	19		2		2	2	2	Roma	1	0	0	0	0	0	0	0		3	3	T1_R-salient
17	_15-more	0	no	male	700	1	4	8	10	26		2		2	2	2	Roma	1	0	0	0	0	0	0	0		5	3	T1_R-salient
14	_8-14	1	no	female	600	1	4	8	30	28		2		2	2	1	Roma	2	0	0	0	0	0	0	0		3	1	T1_R-salient
15	_15-more	1	no	male	600	1	4	8	40	28		2		2	2	1	Roma	2	0	0	0	0	0	0	0		3	1	T1_R-salient
17	_15-more	1	primary	female	500	1	4	8	50	23		2		2	2	2	Roma	2	0	0	0	0	0	0	0		3	3	T1_R-salient
14	_8-14	1	primary	female	500	1	4	8	20	22		2		2	2	2	Roma	2	0	0	0	0	0	0	0		2	1	T1_R-salient
12	_8-14	1	primary	male	500	0	4	8	3	26		2		2	2				0	0	0	0	0	0	0		3	2	T1_R-salient
13	_8-14	1	primary	female	500	0	4	8	5	32		2		2	2				0	0	0	0	0	0	0		3	2	T1_R-salient
15	_15-more	0	higher	female	500	1	4	8	9	29		2		2	1	1	Roma	1	0	0	0	0	0	0	0		3	3	T1_R-salient
17	_15-more	0	higher	male	500	1	4	8	10	23		2		2	1	1	Roma	2	0	0	0	0	0	0	0		3	3	T1_R-salient
12	_8-14	0	primary	female	400	1	4	8	3	3		2		2	1	1	Roma	2	0	0	0	0	0	0	0		3	1	T1_R-salient
10	_8-14	0	no	female	300	1	4	8	5	24		1		2	2	1	Roma	2	0	0	0	0	0	0	0		3	1	T1_R-salient
11	_8-14	0		female	600	1	4	8	20	17		2		1	3	2	Roma	1	0	0	0	0	0	0	0		1	1	T1_R-salient
11	_8-14	1	primary	female	175	1	4	8	8	21		2		2	3	2	Slovak	2	0	0	0	0	0	0	0		3	1	T1_R-salient
15	_15-more	0	higher	female	300	1	4	8	20	37		1		2	1	2	Roma	2	0	0	0	0	0	0	0		3	1	T1_R-salient
14	_8-14	0	higher	male	300	1	4	8	7	29		2		2	1	1	Slovak	2	0	0	0	0	0	0	0		3	1	T1_R-salient
11	_8-14	1	higher	female	300	1	4	8	2	30		2		2	3	1	Roma	2	0	0	0	0	0	0	0		3	1	T1_R-salient
15	_15-more	1	primary	male	300	1	4	8	4	30		2		2	2	1	Roma	1	0	0	0	0	0	0	0		5	1	T1_R-salient
11	_8-14	1	primary	male	400	0	4	8	1	29		1		2	2	2	Roma	2	0	0	0	0	0	0	0		3	1	T1_R-salient
11	_8-14	1	primary	male	300	1	4	8	5	28		2		1	2	2	Roma	1	0	0	0	0	0	0	0		1	1	T1_R-salient
15	_15-more	1	primary	female	400	1	4	8	1	25		2		2	3	1	Roma	2	0	0	0	0	0	0	0		3	2	T1_R-salient
11	_8-14	1	no	male	700	1	4	8	1	15		1		2	2	1	Roma	1	0	0	0	0	0	0	0		3	1	T1_R-salient
13	_8-14	0	higher	female	400	0	4	8	4	19		2		2	2	1	Roma	2	0	0	0	0	0	0	0		3	1	T1_R-salient
10	_8-14	0	higher	male	400	0	4	8	100	20		1		1	2	1	Roma	2	0	0	0	0	0	0	0		3	1	T1_R-salient
12	_8-14	1	higher	male	175	1	4	8	45	26		2		2	1	1	Roma	1	0	0	0	0	0	0	0		3	1	T1_R-salient
13	_8-14	1	higher	male	175	1	4	8	14	28		2		2	2	1	Slovak	2	0	0	0	0	0	0	0		2	1	T1_R-salient
14	_8-14	0	higher	female	600	0	4	8	6	30		2		2	2	2	Roma	1	0	0	0	0	0	0	0		2	1	T1_R-salient
12	_8-14	0	higher	male	600	0	4	8	3	22		1		2	1	1	Roma	2	0	0	0	0	0	0	0		1	1	T1_R-salient
12	_8-14	0	primary	male	300	1	4	8	6	29		2		2	2	1	Roma	2	0	0	0	0	0	0	0		3	1	T1_R-salient
10	_8-14	0	primary	male	300	1	4	8	6	22		1		1	2	1	Roma	1	0	0	0	0	0	0	0		3	1	T1_R-salient
12	_8-14	0	primary	female	300	1	4	8	10	24		2		1	2	1	Roma	2	0	0	0	0	0	0	0		1	1	T1_R-salient
13	_8-14	0	primary	male	300	1	4	8	10	21		2		2	2	1	Roma	1	0	0	0	0	0	0	0		1	1	T1_R-salient
10	_8-14	0	primary	female	300	1	4	8	10	25		2		2	2	1	Roma	1	0	0	0	0	0	0	0		3	2	T1_R-salient
15	_15-more	1	primary	male	300	1	4	8	15	24		2		2	2	1	Roma	2	0	0	0	0	0	0	0		4	1	T1_R-salient
10	_8-14	0	higher	male	175	0	4	8	14	25		2		1	2	2	Roma	2	0	0	0	0	0	0	0		3	1	T1_R-salient
13	_8-14	0	higher	female	175	0	4	8	15	39		2		2	2	1	Roma	1	0	0	0	0	0	0	0		3	1	T1_R-salient
15	_15-more	1	no	male	300	1	4	8	5	33		2		2	1	2	Roma	2	0	0	0	0	0	0	0		2	1	T1_R-salient
11	_8-14	1	no	male	300	1	4	8	5	20		1		1	2	2	Roma	1	0	0	0	0	0	0	0		1	1	T1_R-salient
14	_8-14	1	no	female	300	1	4	8	5	30		2		2	2	1	Roma	2	0	0	0	0	0	0	0		3	1	T1_R-salient
12	_8-14	1	no	female	300	1	4	8	6	30		2		2	2	2	Roma	2	0	0	0	0	0	0	0		1	1	T1_R-salient
13	_8-14	1	no	female	300	1	4	8	8	29		1		1	1	2	Roma	1	0	0	0	0	0	0	0		1	1	T1_R-salient
11	_8-14	0	primary	female	300	0	4	8	4	1		1		2	2	2	Roma	2	0	0	0	0	0	0	0		4	2	T1_R-salient
13	_8-14	0	primary	female	300	0	4	8	4	22		1		1	1	2	Roma	1	0	0	0	0	0	0	0		1	1	T1_R-salient
14	_8-14	0	higher	female	400	1	4	8	4	40		2		2	2	2	Roma	1	0	0	0	0	0	0	0		4	1	T1_R-salient
13	_8-14	0	higher	male	400	1	4	8	1	20		1		1	1	2	Roma	1	0	0	0	0	0	0	0		1	1	T1_R-salient
11	_8-14	0	primary	female	400	1	4	8	5	28		1		2	3	2	Roma	1	0	0	0	0	0	0	0		1	1	T1_R-salient
14	_8-14	0	primary	female	400	1	4	8	5	37		1		2	1	2	Roma	1	0	0	0	0	0	0	0		2	1	T1_R-salient
11	_8-14	0	primary	female	125	1	4	8	12	29		1		1	2	2	Slovak	1	0	0	0	0	0	0	0		1	1	T1_R-salient
11	_8-14	0	primary	male	300	0	4	8	5	20		2		2	2	2	Roma	2	0	0	0	0	0	0	0		1	1	T1_R-salient
12	_8-14	0	primary	male	300	0	4	8	5	31		1		1	2	1	Roma	2	0	0	0	0	0	0	0		1	1	T1_R-salient
17	_15-more	0	primary	female	700	0	4	8	15	33		2		2	3	1	Roma	2	0	0	0	0	0	0	0		2	3	T1_R-salient
13	_8-14	1	no	male	700	0	4	8	4	33		1		3	1	1	Roma	2	0	0	0	0	0	0	0		1	1	T1_R-salient
10	_8-14	0	primary	female	300	0	4	8	3	29		1		2	3	1	Roma	1	0	0	0	0	0	0	0		1	1	T1_R-salient
12	_8-14	0	primary	female	300	0	4	8	20	0		1		2	2	1	Roma	1	0	0	0	0	0	0	0		3	1	T1_R-salient
10	_8-14	1	no	female	175	0	4	8	20	12	2	2	2	2	2	2			2	0	0	1	0	0	1	1	4	1	T2_R-models
12	_8-14	1	no	male	175	0	4	8	20	20	2	2	1	2	2	2			1	0	0	0	0	0	1	1	1	2	T2_R-models
15	_15-more	0	no	male	400	1	4	8	15	34	2	1	2	1	1	2			5	0	1	1	1	1	1	1	1	2	T2_R-models
12	_8-14	0	no	male	400	1	4	8	40	26	2	2	1	1	2	2			2	0	0	0	1	0	1	1	1	2	T2_R-models
12	_8-14	0	primary	female	300	1	4	8	10	23	2	2	2	1	2	2			3	0	0	1	1	0	1	1	1	1	T2_R-models
14	_8-14	0	primary	male	300	0	4	8		22	2	2	1	2	1	1			1	0	0	0	0	1	0	1	1	1	T2_R-models
18	_15-more	1	primary	male	300	0	4	8	1	37	2	1	2	3	2	2			3	0	1	1	0	0	1	2	1	3	T2_R-models
16	_15-more	1	primary	female	300	0	4	8	10	30	1	2	2	1	3	2			4	1	0	1	1	0	1	1	1	1	T2_R-models
17	_15-more	0		female		1	4	8	10	22	2	1	2	2	2	2			3	0	1	1	0	0	1	1	2	1	T2_R-models
14	_8-14	1	primary	male	300	1	4	8	7	33	2	1	1	1	1	2			4	0	1	0	1	1	1	1	2	1	T2_R-models
8	_8-14	0	primary	female	300	0	4	7	20	13	2	3	2	1	2	2			3	0	0	1	1	0	1	1	1	1	T2_R-models
14	_8-14	0	primary	male	600	1	4	8	35	34	2	1	1	1	2	1			2	0	1	0	1	0	0	1	3	1	T2_R-models
11	_8-14	0	primary	male	600	1	4	8	80	19	2	1	3	2	2	2			2	0	1	0	0	0	1	2	1	1	T2_R-models
11	_8-14	0	higher		300	0	4	8	10	22	1	2	2	1	2	2			4	1	0	1	1	0	1	2	1	1	T2_R-models
8	_8-14	0	higher	female	300	0	4	8	30	20	1	2	3	2	2	2			2	1	0	0	0	0	1	1	2	1	T2_R-models
14	_8-14	0	higher	male	300	1	4	8	15	27	2	2	2	1	2	2			3	0	0	1	1	0	1	1	4	1	T2_R-models
13	_8-14	0	higher	male	400	1	4	8	5	20	2	1	1	1	2	1			2	0	1	0	1	0	0	1	1	2	T2_R-models
13	_8-14	0	higher	male	400	1	4	8	20	37	2	1	2	1	1	2			5	0	1	1	1	1	1	1	1	2	T2_R-models
12	_8-14	0	higher	male	400	1	4	8	20	14	1	2	2	1	2	2			4	1	0	1	1	0	1	1	1	2	T2_R-models
13	_8-14	1	primary	male	125	1	4	8	3	30	2	1	1	1	2	2			3	0	1	0	1	0	1	1	3	1	T2_R-models
11	_8-14	0	primary	male	400	0	5	8	7	27	1	1	1	2	1	2			4	1	1	0	0	1	1	1	3	1	T2_R-models
16	_15-more	1	primary	female	400	1	4	7	3	35	1	1	2	1	1	2			6	1	1	1	1	1	1	2	3	3	T2_R-models
14	_8-14	1	primary	male	400	1	4	8	7	36	1	1	1	2	2	2			3	1	1	0	0	0	1	1	3	1	T2_R-models
12	_8-14	0	higher	female	600	0	4	8	8	25	2	2	2	1	1	2			4	0	0	1	1	1	1	1	3	1	T2_R-models
9	_8-14	0	higher	male	600	0	4	8	7	19	2	1	2	2	3	2			3	0	1	1	0	0	1	1	3	1	T2_R-models
13	_8-14	1	higher	male	400	0	4	8	8	34	2	1	1	1	2	1			2	0	1	0	1	0	0	1	1	1	T2_R-models
10	_8-14	1	higher	female	400	0	4	8	5	24	1	1	2	1	1	2			6	1	1	1	1	1	1	2	3	3	T2_R-models
10	_8-14	1	higher	female	175	1	4	8	3	29	2	3	2	1	2	1			2	0	0	1	1	0	0	2	3	1	T2_R-models
13	_8-14	1	higher	female	175	1	4	8	3	19	2	1	2	2	3	2			3	0	1	1	0	0	1	1	3	1	T2_R-models
15	_15-more	1	higher	male	400	1	4	8	3	30	2	3	2	1	3	2			3	0	0	1	1	0	1	1	2	1	T2_R-models
13	_8-14	1	higher	male	400	1	4	8	2	20	2	2	2	1	2	1			2	0	0	1	1	0	0	1	3	1	T2_R-models
14	_8-14	1	higher	male	400	1	4	8	2	25	2	2	2	1	1	2			4	0	0	1	1	1	1	1	2	1	T2_R-models
12	_8-14	0	no	female	500	1	4	8	10	29	2	2	2	2	1	2			3	0	0	1	0	1	1	1	2	1	T2_R-models
12	_8-14	0	no	female	500	1	4	8	5	34	2	2	2	2	2	2			2	0	0	1	0	0	1	1	3	1	T2_R-models
8	_8-14	0	primary	male	800	0	4	8	5	21	2	2	2	2	2	2			2	0	0	1	0	0	1	1	3	1	T2_R-models
14	_8-14	0	primary	male	800	0	4	8	10	33	2	2	2	3	2	2			2	0	0	1	0	0	1	1	3	1	T2_R-models
18	_15-more	1	no	female	175	1	4	8	10	23	2	2	2	2	1	2			3	0	0	1	0	1	1	1	1	3	T2_R-models
15	_15-more	1	no	female	75	1	4	8	10	25	2	3	2	3	2	2			2	0	0	1	0	0	1	2	2	1	T2_R-models
16	_15-more	0	no	male	925	0	4	8	2	38	1	1	2	1	2	2			5	1	1	1	1	0	1	1	2	3	T2_R-models
16	_15-more	1	no	male	400	1	4	8	10	30	2	1	2	1	2	2			4	0	1	1	1	0	1	2	1	3	T2_R-models
17	_15-more	1	no	male	400	1	4	8	10	30	2	2	2	1	1	2			4	0	0	1	1	1	1	1	3	3	T2_R-models
18	_15-more	0	primary	male	500	0	4	8	10	38	2	3	2	2	3	1			1	0	0	1	0	0	0	1	1	3	T2_R-models
14	_8-14	0	primary	female	500	0	4	8	10	41	2	3	2	1	3	1			2	0	0	1	1	0	0	1	1	2	T2_R-models
12	_8-14	0	primary	male	500	0	4	8	10	34	3	1	3	2	3	2			2	0	1	0	0	0	1	1	1	1	T2_R-models
11	_8-14	0	primary	female	500	0	4	8	20	28	3	2	3	1	3	1			1	0	0	0	1	0	0	1	1	1	T2_R-models
16	_15-more	1	primary	female	300	1	4	8	10	26	3	2	1	1	1	2			3	0	0	0	1	1	1	2	1	3	T2_R-models
14	_8-14	1	primary	male	300	1	4	8	20	23	3	2	1	1	1	3			2	0	0	0	1	1	0	1	1	1	T2_R-models
14	_8-14	1	primary	female	300	1	4	8	6	35	2	1	2	1	1	2			5	0	1	1	1	1	1	1	1	1	T2_R-models
18	_15-more	1	primary	female	300	1	4	8	5	21	2	3	2	1	1	2			4	0	0	1	1	1	1	1	4	3	T2_R-models
10	_8-14	0	primary	male	400	0	4	8	10	18	1	3	3	2	3	1			1	1	0	0	0	0	0	1	3	1	T2_R-models
11	_8-14	0	primary	male	400	0	4	7	5	16	1	2	2	2	2	2			3	1	0	1	0	0	1	1	1	1	T2_R-models
12	_8-14	1	primary	male	400	1	4	8	8	20	2	2	2	1	2	2			3	0	0	1	1	0	1	1	2	1	T2_R-models
14	_8-14	1	primary	male	400	1	4	7	6	28	1	1	2	2	1	1			4	1	1	1	0	1	0	1	1	1	T2_R-models
10	_8-14	1	primary	male	300	0	4	8	2	20		2		2	1				1	0	0	0	0	1	0		2	1	T2_R-models
15	_15-more	1	primary	female	300	0	4	8	1	28		1		1	2				2	0	1	0	1	0	0		3	2	T2_R-models
14	_8-14	1	primary	female	300	0	4	8	2	31		2		2	2				0	0	0	0	0	0	0		3	1	T2_R-models
10	_8-14	1	primary	male	300	0	4	8	20	8		1		2	1				2	0	1	0	0	1	0		2	2	T2_R-models
9	_8-14	1	primary	male	500	0	4	8	3	27		2		2					0	0	0	0	0	0	0		2	1	T2_R-models
9	_8-14	1	primary	male	800	1	4	8	1	20		1		2	3				1	0	1	0	0	0	0		2	1	T2_R-models
13	_8-14	0	higher	female	400	1	4	8	6	33	3	3	2	1	3	2			3	0	0	1	1	0	1	1	3	1	T2_R-models
16	_15-more	0	primary	female	175	1	4	8	50	40	1	2	2	1	2	2			4	1	0	1	1	0	1	1	2	1	T2_R-models
18	_15-more	1	primary	male	300	1	4	8	15	34	2	3	2	1	1	2			4	0	0	1	1	1	1	1	3	3	T2_R-models
14	_8-14	1	primary	female	300	1	4	8	10	35	1	3	2	1	2	2			4	1	0	1	1	0	1	1	3	1	T2_R-models
14	_8-14	1	primary	female	400	1	4	8	9	45	1	3	2	1	3	2			4	1	0	1	1	0	1	1	2	1	T2_R-models
16	_15-more	1	primary	female	400	1	4	8	10	45	1	3	2	1	1	2			5	1	0	1	1	1	1	1	2	3	T2_R-models
13	_8-14	1	primary	male	400	1	4	8	8	21	2	2	2	1	1	1			3	0	0	1	1	1	0	1	3	1	T2_R-models
11	_8-14	1		male	300	1	4	8	70	22	3	3	1		1	2			2	0	0	0	0	1	1	1	2	1	T2_R-models
10	_8-14	1		male	400	1	4	8	45	27	3	3	1	2	3	2			1	0	0	0	0	0	1	1	2	1	T2_R-models
14	_8-14	1	higher	male	400	1	4	8	15	39	2	2	2	1	1	2			4	0	0	1	1	1	1	1	2	1	T2_R-models
14	_8-14	0	primary	male	300	1	4	8	70	29	2	2	2	1	2	2			3	0	0	1	1	0	1	1	3	1	T2_R-models
11	_8-14	0	primary	male	175	1	4	8		23	1	1	2	1	1	2			6	1	1	1	1	1	1	1	2	1	T2_R-models
12	_8-14	1	no	female	175	1	4	8	8	36		2		1	2	2			3	0	0	1	1	0	1	1	3	1	T2_R-models
12	_8-14	1	no	female	175	1	4	8	4	31	2	1	2	2	1	1			3	0	1	1	0	1	0	1	3	1	T2_R-models
16	_15-more	1	no	male	175	1	4	8	5	46	1	1	2	1	2	2			5	1	1	1	1	0	1	1	3	3	T2_R-models
14	_8-14	0	primary	male	175	0	4	8	5	23	2	1	2	1	2	2			4	0	1	1	1	0	1	1	3	1	T2_R-models
18	_15-more	0	primary	male	175	0	4	8	30	32	1	2	2	1	2	2			4	1	0	1	1	0	1	1	3	3	T2_R-models
12	_8-14	1	no	male	400	1	4	8	5	15	2	2	2	1	2	1			2	0	0	1	1	0	0	1	3	1	T2_R-models
19	_15-more	1	no	male	400	1	4	8	5	16	2	3	1	2	2	2			1	0	0	0	0	0	1	1	5	3	T2_R-models
15	_15-more	0	primary	female	600	1	4	8	10	30	1	2	2	1	2	2			4	1	0	1	1	0	1	1	2	1	T2_R-models
14	_8-14	0	primary	male	500	0	4	8	8	27	2	2	2	2	2	2			2	0	0	1	0	0	1	1	1	2	T2_R-models
15	_15-more	0	primary	male	500	0	4	8	8	34	2	1	1	1	2	2			3	0	1	0	1	0	1	1	2	1	T2_R-models
12	_8-14	1	primary	female	400	1	4	8	60	39	2	1	2	2	2	2			3	0	1	1	0	0	1	1	2	1	T2_R-models
13	_8-14	1	primary	female	400	1	4	8	10	37	1	2	2	2	2	1			2	1	0	1	0	0	0	1	2	1	T2_R-models
15	_15-more	1	primary	male	300	1	4	8	6	30	2	2	2	1	2	2			3	0	0	1	1	0	1	1	1	1	T2_R-models
14	_8-14	0	primary	male	500	1	4	8	12	34	1	2	1	1	1	2			4	1	0	0	1	1	1	1	1	1	T2_R-models
18	_15-more	0	primary	female	500	1	4	8	15	40	1	2	2	1	2	2			4	1	0	1	1	0	1	2	3	3	T2_R-models
13	_8-14	0	primary	female	500	1	4	8	14	33	1	2	2	1	2	2			4	1	0	1	1	0	1	2	2	1	T2_R-models
13	_8-14	0	primary	male	1200	1	4	8	3	30	2	2	2	1	2	2			3	0	0	1	1	0	1	1	1	1	T2_R-models
12	_8-14	0	primary	male	1200	1	4	8	35	29	2	1	2	1	1	2			5	0	1	1	1	1	1	1	1	1	T2_R-models
12	_8-14	0	primary	female	400	0	4	6	50	8	2	1	1	1	2	2			3	0	1	0	1	0	1	1	1	2	T2_R-models
16	_15-more	0	primary	male	400	0	4	8	30	29	2	1	2	1	1	2			5	0	1	1	1	1	1	1	1	2	T2_R-models
15	_15-more	0	primary	male	400	0	4	8	30	37	2	1	2	1	2	2			4	0	1	1	1	0	1	1	2	1	T2_R-models
13	_8-14	0	primary	female	300	1	4	8	4	32	2	2	2	2	2	2			2	0	0	1	0	0	1	1	1	2	T2_R-models
11	_8-14	1	primary	female	600	1	4	8	5	30	2	2	2	2	2	2			2	0	0	1	0	0	1	1	1	2	T2_R-models
13	_8-14	1	primary	male	600	1	4	8	15	24	2	1	1	2	1	2			3	0	1	0	0	1	1	1	1	2	T2_R-models
12	_8-14	1	primary	female	600	1	4	8	3	30	2	1	1	2	1	2			3	0	1	0	0	1	1	1	1	2	T2_R-models
10	_8-14	1	primary	male	925	1	4	8	10	18	2	1	2	2	2	1			5	0	1	1	1	1	1		1	2	T3_NR-models
14	_8-14	1	primary	male	925	1	4	8	10	26	1	2	2	2	2	3			4	1	0	1	1	1	0	1	3	2	T3_NR-models
8	_8-14	0	primary	male	300	1	4	8	10	12	2	2	2	2	1	1			3	0	0	1	1	0	1	1	2	1	T3_NR-models
10	_8-14	0	primary	male	300	1	4	8	10	19	2	3	1	2	3	1			2	0	0	0	1	0	1	1	3	2	T3_NR-models
13	_8-14	0	higher	male	600	1	4	8	5	20	1	1	2	2	2	1			6	1	1	1	1	1	1	1	1	1	T3_NR-models
10	_8-14	0	higher	male	600	1	4	8	10	15	1	1	2	2	2	1			6	1	1	1	1	1	1	1	1	1	T3_NR-models
14	_8-14	0	primary	male	400	1	4	8	5	31	1	1	2	2	1	1			5	1	1	1	1	0	1	1	3	2	T3_NR-models
8	_8-14	0	primary	female	500	0	4	7	5	19	2	2	1	2	2	3			2	0	0	0	1	1	0	1	3	1	T3_NR-models
10	_8-14	1	no	male	300	0	2	3	8	3	1	3	3			1			2	1	0	0	0	0	1	1	1	2	T3_NR-models
12	_8-14	1	no	male	300	0	3	8	6	5	1	1	2	2	1	1			5	1	1	1	1	0	1	1	5	2	T3_NR-models
10	_8-14	1	primary	female	500	1	4	8	6	16		2	1	2	1	1			2	0	0	0	1	0	1	1	2	2	T3_NR-models
13	_8-14	1	primary	female	500	1	4	8	6	33	1	2	1	2	1	1			3	1	0	0	1	0	1	1	1	1	T3_NR-models
14	_8-14	0	higher	male	300	0	4	8	50	14	1	1	1	2	2	1			5	1	1	0	1	1	1	1	1	2	T3_NR-models
9	_8-14	0	higher	female	400	1	4	8	20	11	1	1	1	1	1	1			3	1	1	0	0	0	1	1	1	1	T3_NR-models
17	_15-more	0	primary	male	175	0	4	8	20	34	1	1	1	2	2	1			5	1	1	0	1	1	1	1	3	3	T3_NR-models
15	_15-more	0	primary	male	175	0	4	8	5	26	1	2	2	2	3	1			4	1	0	1	1	0	1	1	2	2	T3_NR-models
15	_15-more	0	higher	female	75	0	4	8	15	34	1	2	1	1	2	1			3	1	0	0	0	1	1	1	1	3	T3_NR-models
16	_15-more	0	primary	female	175	1	4	8	10	28	2	2	3	2	2	1			3	0	0	0	1	1	1	1	3	3	T3_NR-models
14	_8-14	0	primary	male	300	1	4	8	11	21	2	1	1	1	2	1			3	0	1	0	0	1	1	1	1	2	T3_NR-models
13	_8-14	0	primary	male	300	1	4	8	15	13	1	3	3	1	1	2			1	1	0	0	0	0	0	1	5	2	T3_NR-models
16	_15-more	0	higher	female	300	1	4	8	45	35	3	3	3	2	2	1			3	0	0	0	1	1	1	1	3	3	T3_NR-models
10	_8-14	0	higher	female	300	1	4	8	25	32	3	3	3	1	3	3			0	0	0	0	0	0	0	1	1	1	T3_NR-models
13	_8-14	0	higher	female	300	1	4	8	30	34	1	1	3	2	2	1			5	1	1	0	1	1	1	1	3	1	T3_NR-models
15	_15-more	1	primary	male	700	1	4	8	20	42	1	1	2	2	1	2			4	1	1	1	1	0	0	2	2	3	T3_NR-models
17	_15-more	1	primary	male	700	1	4	8	10	46	1	1	2	2	1	1			5	1	1	1	1	0	1	1	2	3	T3_NR-models
15	_15-more	1	primary	male	800	1	4	8	10	33	1	1	1	2	2	3			4	1	1	0	1	1	0	1	3	1	T3_NR-models
10	_8-14	1	primary	male	800	1	4	8	20	17	1	2	2	1	2	1			4	1	0	1	0	1	1	1	3	1	T3_NR-models
11	_8-14	0	primary	female	600	1	4	8	5	13		1	1	1	1	1			2	0	1	0	0	0	1	1	2	1	T3_NR-models
12	_8-14	0	primary	male	600	1	4	8	10	6	1	1	1	1	1	3			2	1	1	0	0	0	0	1	2	1	T3_NR-models
14	_8-14	1	primary	female	700	1	4	8	10	23	2	2	1	1	1	1			1	0	0	0	0	0	1	1	1	1	T3_NR-models
12	_8-14	1	primary	female	700	1	4	8	10	22	2	1	1	2	1	1			3	0	1	0	1	0	1	1	1	1	T3_NR-models
11	_8-14	0	higher	female	800	1	4	8	30	27	1	2	1	1	2	1			3	1	0	0	0	1	1	1	2	1	T3_NR-models
9	_8-14	0	higher	female	800	1	4	8	20	26	1	2	2	1	2	1			4	1	0	1	0	1	1	1	5	1	T3_NR-models
16	_15-more	0	primary	male	175	0	4	8	30	23	2	2	1	2	1	2			1	0	0	0	1	0	0	1	3	3	T3_NR-models
16	_15-more	0	primary	male	175	0	4	8	25	36	1	1	1	2	2	2			4	1	1	0	1	1	0	1	3	3	T3_NR-models
13	_8-14	0	higher	male	400	1	4	8	7	38	1	1	2	2	1	1			5	1	1	1	1	0	1	1	2	1	T3_NR-models
16	_15-more	0	higher	male	400	1	4	8	10	37	1	1	3	2	1	1			4	1	1	0	1	0	1	2	3	3	T3_NR-models
14	_8-14	0	higher	male	925	0	4	8	10	40	1	2	2	1	1	1			3	1	0	1	0	0	1	1	3	1	T3_NR-models
9	_8-14	0	higher	male	925	0	4	8	8	19	1	3	3	2	2				3	1	0	0	1	1	0	1	2	1	T3_NR-models
16	_15-more	1	no	male	175	0	4	8	2	42	1	1	2	3	2	3			4	1	1	1	0	1	0	1	3	3	T3_NR-models
11	_8-14	1	no	male	175	0	4	8	2	28	1	1	2	2	1	1			5	1	1	1	1	0	1	1	3	1	T3_NR-models
12	_8-14	0	primary	female	300	1	4	8	4	34	1	2	1	1	2	1			3	1	0	0	0	1	1	1	2	1	T3_NR-models
15	_15-more	0	primary	female	300	1	4	8	5	38	1	2	2	2	2	1			5	1	0	1	1	1	1	1	2	1	T3_NR-models
14	_8-14	1	no	female	500	0	4	8	9	37	2	1	3	1	3	2			1	0	1	0	0	0	0	1	3	1	T3_NR-models
12	_8-14	1	no	female	500	0	4	8	7	42	1	2	1	2	3	2			2	1	0	0	1	0	0	1	3	1	T3_NR-models
16	_15-more	0	no	male	800	0	4	8	11	18	3	1	2	3	1	1			3	0	1	1	0	0	1	1	3	3	T3_NR-models
14	_8-14	0	no	male	800	0	4	8	12	33	3	1	1	3	3	1			2	0	1	0	0	0	1	1	3	1	T3_NR-models
12	_8-14	0	no	male	400	1	4	8	25	15	2	1	2	1	2	1			4	0	1	1	0	1	1	1	3	2	T3_NR-models
16	_15-more	0	no	male	400	1	4	8	17	30	1	1	2	2	2	2			5	1	1	1	1	1	0	1	3	1	T3_NR-models
12	_8-14	1	higher	male	300	1	4	8	20	30	2	1	2	2	3	1			4	0	1	1	1	0	1	1	3	2	T3_NR-models
15	_15-more	1	higher	male	300	1	4	8	20	21	2	1	1	2	2	1			4	0	1	0	1	1	1	1	3	2	T3_NR-models
15	_15-more	0	no	female	600	1	4	8	10	19	1	1	1	2	3	3			3	1	1	0	1	0	0	1	1	2	T3_NR-models
17	_15-more	0	no	female	600	1	4	8	4	17	1	1	2	2	2	3			5	1	1	1	1	1	0	1	1	3	T3_NR-models
12	_8-14	1	primary	female	400	1	4	8	4	33	1	1	2	2	2	2			5	1	1	1	1	1	0	1	1	1	T3_NR-models
11	_8-14	1	primary	male	400	1	4	8	10	25	1	1	2	2	2	1			6	1	1	1	1	1	1	1	1	1	T3_NR-models
13	_8-14	1	no	female	600	1	4	8	4	24	1	1	2	2	2	1			6	1	1	1	1	1	1	1	1	1	T3_NR-models
13	_8-14	1	no	female	600	1	4	8	5	24	1	1	2	2	2	1			6	1	1	1	1	1	1	1	1	1	T3_NR-models
10	_8-14	0	primary	female	400	1	4	8	10	29	1	1	1	2	2	1			5	1	1	0	1	1	1	1	3	1	T3_NR-models
9	_8-14	0	primary	male	400	1	4	8	12	16	1	1	1	2	1	1			4	1	1	0	1	0	1	1	2	1	T3_NR-models
10	_8-14	1	primary	female	300	1	4	8	4	37	1	2	3	2	1	1			3	1	0	0	1	0	1	2	2	1	T3_NR-models
15	_15-more	1	primary	male	400	1	4	8	5	25	3	1	2	2	2	1			5	0	1	1	1	1	1	1	3	3	T3_NR-models
14	_8-14	1	primary	female	400	1	4	8	3	36	1	1	3	2	1	1			4	1	1	0	1	0	1	1	2	1	T3_NR-models
15	_15-more	1	primary	male	400	1	4	8	10	23	1	1	2	2	3	3			4	1	1	1	1	0	0	1	3	1	T3_NR-models
15	_15-more	1	no	female	400	1	4	8	20	30	1	1	1	2	2	1			5	1	1	0	1	1	1	1	3	1	T3_NR-models
15	_15-more	1	primary	female	300	1	4	8	30	41	1	2	1	2	2	1			4	1	0	0	1	1	1	1	3	1	T3_NR-models
15	_15-more	1	no	male	400	1	4	8	30	44	1	1	1	2	2	1			5	1	1	0	1	1	1	1	3	1	T3_NR-models
13	_8-14	1	primary	female	500	1	4	8	70	18	1	1	2	2	3	3			4	1	1	1	1	0	0	1	3	2	T3_NR-models
15	_15-more	0	primary	male	300	1	4	8	30	38	1	1	2	2	2	2			5	1	1	1	1	1	0	1	3	1	T3_NR-models
13	_8-14	0	primary	female	400	0	4	8	5	34	2	1	1	1	2	1			3	0	1	0	0	1	1	2	5	1	T3_NR-models
11	_8-14	0	primary	female	400	0	4	8	10	18	1	2	2	1	2	2			3	1	0	1	0	1	0	1	1	1	T3_NR-models
11	_8-14	1	higher	male	500	0	4	8	9	19	1	1	1	1	1	1			3	1	1	0	0	0	1	1	1	1	T3_NR-models
17	_15-more	1	higher	female	500	0	4	8	13	41	1	1	1	2	2	1			5	1	1	0	1	1	1	1	2	3	T3_NR-models
10	_8-14	0	primary	male	300	1	4	8	14	17	1	2	1	1	1	1			2	1	0	0	0	0	1	2	1	1	T3_NR-models
11	_8-14	0	primary	male	300	1	4	8	10	31	1	1	1	1	1	1			3	1	1	0	0	0	1	1	1	1	T3_NR-models
11	_8-14	0	primary	female	300	1	4	8	25	22	1	2	1	2	2	2			3	1	0	0	1	1	0	1	1	1	T3_NR-models
10	_8-14	1	primary	male	400	0	4	8	30	27	2	1	2	2	2	1			5	0	1	1	1	1	1	1	3	1	T3_NR-models
13	_8-14	1	primary	female	300	0	4	8	2	34	2	1	1	2	2	1			4	0	1	0	1	1	1	1	3	1	T3_NR-models
11	_8-14	1	primary	female	300	0	4	8	10	44	2	1	1	1	3	1			2	0	1	0	0	0	1	1	3	1	T3_NR-models
17	_15-more	0	higher	male	300	1	3	8	20	26	1	1	2	2	1	2			4	1	1	1	1	0	0	1	3	3	T3_NR-models
10	_8-14	0	higher	male	300	1	4	8	4	29	1	3	2	2	2	1			5	1	0	1	1	1	1	1	1	1	T3_NR-models
18	_15-more	0	higher	female	300	1	4	8	12	26	1	2	1	2	2	1			4	1	0	0	1	1	1	1	2	3	T3_NR-models
12	_8-14	0	primary	female	300	1	4	8	3	22	1	3	1	2	3	2			2	1	0	0	1	0	0	1	3	1	T3_NR-models
11	_8-14	0	primary	female	600	1	4	8	20	28	2	2	1	2	2	2			2	0	0	0	1	1	0	1	3	3	T3_NR-models
16	_15-more	1	primary	female	300	1	4	8	10	18	2	2	2	2	2	1			4	0	0	1	1	1	1	2	2	3	T3_NR-models
11	_8-14	1	primary	male	300	1	4	8	20	12	2	2	1	2	2	1			3	0	0	0	1	1	1	1	1	2	T3_NR-models
13	_8-14	1	primary	female	300	1	4	8	20	13	2	2	3	2	2	2			2	0	0	0	1	1	0	1	1	1	T3_NR-models
12	_8-14	1	higher	female	400	1	4	8	50	11	2	2	1	2	2	1			3	0	0	0	1	1	1	1	3	1	T3_NR-models
10	_8-14	1	higher	female	400	1	4	8	20	11	2	2	3	2	1	1			2	0	0	0	1	0	1	1	1	2	T3_NR-models
9	_8-14	0	higher	male	300	1	4	8	15	33	1	2	2	2	2	1			5	1	0	1	1	1	1	1	2	1	T3_NR-models
10	_8-14	0	higher	female	300	1	4	8	10	36	1	2	1	2	2	1			4	1	0	0	1	1	1	1	2	1	T3_NR-models
14	_8-14	0	higher	male	1200	1	4	8	14	20	1	1	2	2	2	1			6	1	1	1	1	1	1	1	2	1	T3_NR-models
10	_8-14	0	higher	female	1200	1	4	7	10	10	1	3	3	2	3	1			3	1	0	0	1	0	1	1	2	1	T3_NR-models
11	_8-14	0	primary	female	700	0	4	8	2	25	1	1		2	2	1			5	1	1	0	1	1	1	1	1	2	T3_NR-models
12	_8-14	0	primary	male	700	0	4	8	10	3	1	1							2	1	1	0	0	0	0	1	1	2	T3_NR-models
15	_15-more	0	primary	female	700	0	4	8	10	1	1	2		3	3	1			2	1	0	0	0	0	1	1	1	2	T3_NR-models
13	_8-14	0	primary	female		1	4	8	2	20	1	2	2	2	2	1			5	1	0	1	1	1	1	1	2	1	T3_NR-models
11	_8-14	1	primary	female	75	1	4	8	10	18	1	2	1	2	1	1			3	1	0	0	1	0	1	1	1	2	T3_NR-models
13	_8-14	0	primary	male	500	1	4	7	4	33	1	1	2	2	1	2			4	1	1	1	1	0	0	1	3	1	T3_NR-models
12	_8-14	0	primary	female	500	1	4	8	8	30	1	2	2	2	2	1			5	1	0	1	1	1	1	1	1	1	T3_NR-models
12	_8-14	0	primary	male	500	0	4	8	4	30	1	1	2	2	2	1			6	1	1	1	1	1	1	1	4	1	T3_NR-models

## Sheet: description
Variable_name	Description
age	Age (years)
age_dummy	Age categories: 8-14 years; 15-19 years
employed	At least one parent employed: 1=yes; 0=no
father_edu	Highest attained education by father: no=unfinished primary school; primary=primary school; higher=secondary or higher
gender	Gender: male/female
hh_income	Net household income category - mid of income interval selected by respondents (25; 75; 125; 175; 300; 400; 500; 600; 700; 800; 925; 1200)
married	Are parents married? 1=yes; 0=no
example_1	Child's response to Example 1
example_2	Child's response to Example 2
guess_1min	How many puzzles the child thinks he/she can solve properly in 1 minute
puzzles_correct	Number of correctly solved puzzles
q_1	Background questionnare: response to question 1
q_2	Background questionnare: response to question 2
q_3	Background questionnare: response to question 3
q_4	Background questionnare: response to question 4
q_5	Background questionnare: response to question 5
q_6	Background questionnare: response to question 6 (if applicable)
q_7	Background questionnare: response to question 7 (if applicable)
q_8	Background questionnare: response to question 8 (if applicable)
quiz	Number of correctly answered quiz questions (treatments T2 & T3)
quiz1	Did subject answer the question 1 correctly? (1=yes; 0=no)
quiz2	Did subject answer the question 2 correctly? (1=yes; 0=no)
quiz3	Did subject answer the question 3 correctly? (1=yes; 0=no)
quiz4	Did subject answer the question 4 correctly? (1=yes; 0=no)
quiz5	Did subject answer the question 5 correctly? (1=yes; 0=no)
quiz6	Did subject answer the question 6 correctly? (1=yes; 0=no)
actual_RM	Were role models given in background questionnaires subject's actual role models? (1=yes; 0=no)
rel_conf	Relative confidence; response to question: This question relates to the puzzle task. If we were to compare your performance with everyone else in this settlement, your performance in comparison to other people in the settlement would be better or worse? (1=among the best; 2=better than majority/average; 3=same as the majority/average; 4=worse than majority/average; 5=among the worst)
school	Type of school (1=primary; 2=special priamary; 3=other)
Treatment	Treatment (C_no-identity=control; T1_R-salient=Roma salient; T2_R-models=Roma role models; T3_NR-models=non-Roma role models)
